# Supplementary material for: Generating a Cell Model to Study ER Stress in iPSC-Derived Medium Spiny Neurons from a Patient with Huntington’s Disease
Source: Int J Mol Sci. 2025 Sep 13;26(18):8930. doi: 10.3390/ijms26188930 (PMC12469972; doi:10.3390/ijms26188930)
Supplement: Supplementary file 1 [file ijms-26-08930-s001.zip]

Archive with 1 entries (1 files):
- ijms-3828437-supplementary.pdf
